# Supplementary material for: Estimating the burden of leptospirosis in Sri Lanka; a systematic review
Source: BMC Infect Dis. 2019 Feb 6;19:119. doi: 10.1186/s12879-018-3655-y (PMC6364467; doi:10.1186/s12879-018-3655-y)
Supplement: Supplementary file 2 — Quality assessment of Sri Lankan leptospirosis research articles with morbidity estimates. (XLSX 40 kb) [file 12879_2018_3655_MOESM2_ESM.xlsx]

## Sheet: Study quality assessment
Serial	Year	citation	Study ID	Study population	Disease confirmation	Biases	Analysis		H-High	?- Data not available
1	1964	Rajasuriya et al	18	M	M	M	M		M-Medium
2	1966	NJ Walloopillai et al	19	M	M	M	M		L-Low
3	1974	Ramachandran et al	21	M	M	M	M
4	1976	Ramachandran et al	22	M	M	M	M
5	2008	Gunawardana et al	23	L	H	H	M
6	2012	Agampodi et al	25	H	H	H	H
7	2011	Agampodi et al	26	H	H	H	H
8	2011	Kularathna et al	28	M	M	L	M
9	2009	Dassanayaka et al	29	M	M	L	M
10	2013	Kalugalage et al	31	?	M	M	?
11	2013	Fenando et al	33	L	M	M	L
12	2014	Bandara et al	34	?	M	L	?
13	2014	Agampodi et al	36	M	M	L	M
14	2016	Rajapakse et al	39	M	H	H	H
15	2015	Ramsey et al	40	L	L	L	L
16	2015	Bandara et al	41	M	M	M	M
17	2015	Weerathunga etal	42	M	H	H	M
18	2016	Agampodi et al	43	M	H	H	M
19	2016	Bandara et al	44	M	M	L	M
20	2016	Fenando et al	46	H	H	H	H
21	2016	Karunanayaka et al	47	M	H	H	M
22	2016	Rajapakse et al	48	H	H	H	H
23	1967	Thirivanavukkurasu et al	50	M	L	L	L
24	2012	Dassanayaka et al	56	M	M	L	M
